# Supplementary material for: Priority concerns for people with intellectual and developmental disabilities during the COVID-19 pandemic
Source: BJPsych Open. 2020 Oct 29;6(6):e128. doi: 10.1192/bjo.2020.122 (PMC7609203; doi:10.1192/bjo.2020.122)
Supplement: Supplementary file 1 [file S2056472420001222sup001.zip]

Archive with 8 entries (8 files):
- coi_disclosureAR1.pdf
- ICMJE-disclosure_RS.pdf
- HD_Coi.pdf
- COI_ICMJE_200920_Sander.pdf
- coi_disclosure_SJT.pdf
- coi_disclosure_MK.pdf
- coi_disclosure_CHESTER.pdf
- coi_disclosure_ALEXANDER.pdf
